# Supplementary material for: Expression of INPP5D Isoforms in Human Brain: Impact of Alzheimer’s Disease Neuropathology and Genetics
Source: Genes (Basel). 2023 Mar 21;14(3):763. doi: 10.3390/genes14030763 (PMC10048252; doi:10.3390/genes14030763)
Supplement: Supplementary file 1 [file genes-14-00763-s001.zip]

Archive with 1 entries (1 files):
- Supplemental_Zajac2023_INPP5D primers.xlsx
