# Supplementary material for: Expression of INPP5D Isoforms in Human Brain: Impact of Alzheimer’s Disease Neuropathology and Genetics
Source: Genes (Basel). 2023 Mar 21;14(3):763. doi: 10.3390/genes14030763 (PMC10048252; doi:10.3390/genes14030763)
Supplement: Supplementary file 1 [file genes-14-00763-s001.zip › Supplemental_Zajac2023_INPP5D primers.xlsx]

## Sheet: Primers for INPP5D isoforms
		INPP5D isoform-targeting primers
			Forward	Reverse
		ex2-ex3	TCGGAATTGCGTTTACACTT	AGCCCCATGTTTTCCTTCTT
		ex10-ex12	TGGTGATCTTGGTGGAAACA	GGGATGTAGTCCGCAGAGTC
		ex11-ex12	GCAGCAGATGAAGAACAAGC	GGGATGTAGTCCGCAGAGTC
		in14-ex16	ggagggggaaccagtgac	GTCGTGGGACAGGAGGTCT
		ex15-ex16	AACATCACTCACCGCTTCAC	GTCGTGGGACAGGAGGTCT
		26 present	CCGCCCATATCACCCAAGAA	CCATACAGGGGGTTCTCAAA
		D47	CCTGGAACATGGGGGCA	CACCACGATGCGGATGT
	INPP5D primers for Figure 6.
			Forward	Reverse	Expected size
	ex1-ex4	Lane 1	GTTCTCCGCAGCTCAGTTTC	GGCAGTCAGCGGGATGTT	597
	ex3-ex7	Lane 2	AAAACATGGGGCTGGTGAC	AGGCTTGTCAGTTGGCTGAG	547
	ex5-9	Lane 3	TGAAGACAGGGTCCAGCAG	GCTGCAGGATTTTCTTGTGG	444
	ex9-ex12	Lane 4	TCCTCAGAAAATGCAGCTCA	CCAGCCACTCCTTCTCACTC	458
	ex11-ex12	Lane 5	GCAGCAGATGAAGAACAAGC	CCAGCCACTCCTTCTCACTC	224
	ex13-ex17	Lane 6	CAAGCCTGAGCACGAGAAC	GGCAGATCCACACGGTAGTT	303
	ex16-ex21	Lane 7	AGACCTCCTGTCCCACGA	GGAAGTGACTCCTGCCTCAA	307
	ex20-ex25	Lane 8	TTCTCAGGTGCTATGCCACA	CGGTTTGCTGTTGAGGGTAA	748
	ex26-ex27	Lane 9	AGTGACCTGGGGAAGAACG	CAGAAGCTAGGCCCTTTCCT	734
			Key: Reverse sequences of the primers correspond to the antisense of the 5' sequence of the INPP5D gene.

## Sheet: Primers for AEI assay
Primer pair 1
Sequence (5'->3')
INPP5D_5UTR_AEI_F	CAGTTGCCAGGAAGGAGAGG
INPP5D_5UTR_AEI_R	CCTTGGAGCGGGTGATGTT
Product length 371
Forward primer (P5):	aatgatacggcgaccaccgagatctacacZZZZZZZZacactctttccctacacgacgctcttccgatctNNNNNNNNNNNNXXXXXXXXXXXXX
Reverse primer (P7):	caagcagaagacggcatacgagatZZZZZZZZgtgactggagttcagacgtgtgctcttccgatctNNNNNNNNNNNNXXXXXXX XXXXXXXXXXXX
Dual-indexing primers	sequencing
INPP5D_NGS_F1	aatgatacggcgaccaccgagatctacacTATAGCCTacactctttccctacacgacgctcttccgatctNNNNNNNNNNNNGGTGGTGTGTGGGTCCTG
INPP5D_NGS_F2	aatgatacggcgaccaccgagatctacacATAGAGGCacactctttccctacacgacgctcttccgatctNNNNNNNNNNNNGGTGGTGTGTGGGTCCTG
INPP5D_NGS_F3	aatgatacggcgaccaccgagatctacacCCTATCCTacactctttccctacacgacgctcttccgatctNNNNNNNNNNNNGGTGGTGTGTGGGTCCTG
INPP5D_NGS_F4	aatgatacggcgaccaccgagatctacacGGCTCTGAacactctttccctacacgacgctcttccgatctNNNNNNNNNNNNGGTGGTGTGTGGGTCCTG
INPP5D_NGS_F5	aatgatacggcgaccaccgagatctacacAGGCGAAGacactctttccctacacgacgctcttccgatctNNNNNNNNNNNNGGTGGTGTGTGGGTCCTG
INPP5D_NGS_F6	aatgatacggcgaccaccgagatctacacTAATCTTAacactctttccctacacgacgctcttccgatctNNNNNNNNNNNNGGTGGTGTGTGGGTCCTG
INPP5D_NGS_F7	aatgatacggcgaccaccgagatctacacCAGGACGTacactctttccctacacgacgctcttccgatctNNNNNNNNNNNNGGTGGTGTGTGGGTCCTG
INPP5D_NGS_F8	aatgatacggcgaccaccgagatctacacGTACTGACacactctttccctacacgacgctcttccgatctNNNNNNNNNNNNGGTGGTGTGTGGGTCCTG
INPP5D_NGS_R1	caagcagaagacggcatacgagatCGAGTAATgtgactggagttcagacgtgtgctcttccgatctNNNNNNNNNNNNATTTATCATCTTCATTGGGCAGAA
INPP5D_NGS_R2	caagcagaagacggcatacgagatTCTCCGGAgtgactggagttcagacgtgtgctcttccgatctNNNNNNNNNNNNATTTATCATCTTCATTGGGCAGAA
INPP5D_NGS_R3	caagcagaagacggcatacgagatAATGAGCGgtgactggagttcagacgtgtgctcttccgatctNNNNNNNNNNNNATTTATCATCTTCATTGGGCAGAA
INPP5D_NGS_R4	caagcagaagacggcatacgagatGGAATCTCgtgactggagttcagacgtgtgctcttccgatctNNNNNNNNNNNNATTTATCATCTTCATTGGGCAGAA
INPP5D_NGS_R5	caagcagaagacggcatacgagatTTCTGAATgtgactggagttcagacgtgtgctcttccgatctNNNNNNNNNNNNGgggagggagcaggttgt
INPP5D_NGS_R6	caagcagaagacggcatacgagatACGAATTCgtgactggagttcagacgtgtgctcttccgatctNNNNNNNNNNNNGgggagggagcaggttgt
INPP5D_NGS_R7	caagcagaagacggcatacgagatAGCTTCAGgtgactggagttcagacgtgtgctcttccgatctNNNNNNNNNNNNGgggagggagcaggttgt
INPP5D_NGS_R8	caagcagaagacggcatacgagatGCGCATTAgtgactggagttcagacgtgtgctcttccgatctNNNNNNNNNNNNGgggagggagcaggttgt
Sequencing primers
NGS_Read1	ACACTCTTTCCCTACACGACGCTCTTCCGATCT
NGS_Index	GATCGGAAGAGCACACGTCTGAACTCCAGTCAC
NGS_Read2	GTGACTGGAGTTCAGACGTGTGCTCTTCCGATCT
	Key: The INPP5D_5UTR_AEI_F and _R primers were those used to produce initial amplicons. Those sequences replace the X's in the NGS dual-indexing primers. The Z's correspond to barcodes used for dual-indexing. The N's indicate random base pairs for added diversity to the sequences. Primers were ordered HPLC purified through Thermo Fischer.
